# Supplementary material for: Multilayer Nanocarrier for the Codelivery of Interferons: A Promising Strategy for Biocompatible and Long-Acting Antiviral Treatment
Source: Pharmaceutics. 2024 Oct 22;16(11):1349. doi: 10.3390/pharmaceutics16111349 (PMC11597830; doi:10.3390/pharmaceutics16111349)
Supplement: Supplementary file 1 [file pharmaceutics-16-01349-s001.zip]

Archive with 1 entries (1 files):
- pharmaceutics-3251554-supplementary.pdf
